# Supplementary material for: Steroidomic Changes in the Cerebrospinal Fluid of Women with Multiple Sclerosis
Source: Int J Mol Sci. 2025 Jun 19;26(12):5904. doi: 10.3390/ijms26125904 (PMC12193344; doi:10.3390/ijms26125904)
Supplement: Supplementary file 1 [file ijms-26-05904-s001.zip]

Archive with 10 entries (10 files):
- Figure S1, Table S1.pdf
- Figure S2, Table S2.pdf
- Figure S3, Table 3.pdf
- Figure S4, Table 4.pdf
- Figure S5, Table 5.pdf
- Figure S6, Table 6.pdf
- Figure S7, Table 7.pdf
- Figure S8, Table 8.pdf
- Table S1, CSF steroids patients vs. controls, FP, OPLS.pdf
- Table S2, CSF steroids patients vs. controls, LP, OPLS.pdf
